# Supplementary material for: RAP3DF - One shoot 3D face dataset
Source: Data Brief. 2020 Sep 5;32:106281. doi: 10.1016/j.dib.2020.106281 (PMC7509182; doi:10.1016/j.dib.2020.106281)
Supplement: Supplementary file 1 [file mmc1.zip]

Archive with 35 entries (35 files):
- cas-common.sty
- cas-dc-template.tex
- cas-dc.cls
- cas-model2-names.bst
- cas-refs.bib
- cas-sc-template.tex
- cas-sc.cls
- manifest.txt
- doc/elsdoc-cas.tex
- doc/pdfwidgets.sty
- doc/rvdtx.sty
- README
- cas-dc-template.pdf
- cas-sc-template.pdf
- doc/dc-sample.pdf
- doc/elsdoc-cas.pdf
- doc/makefile
- doc/sc-sample.pdf
- figs/grabs.pdf
- figs/pic1.pdf
- figs/estudio_01.jpg
- figs/estudio_02.jpg
- figs/pontos_f.png
- figs/resultado_imagens_aleatorias.jpg
- figs/resultado_imagens_faciais.jpg
- figs/resultado_imagens_pontos.jpg
- figs/triang_f.png
- figs/triang_lf.png
- figs/triang_ll.png
- thumbnails/cas-email.jpeg
- thumbnails/cas-facebook.jpeg
- thumbnails/cas-gplus.jpeg
- thumbnails/cas-linkedin.jpeg
- thumbnails/cas-twitter.jpeg
- thumbnails/cas-url.jpeg
