# Supplementary material for: RAP3DF - One shoot 3D face dataset
Source: Data Brief. 2020 Sep 5;32:106281. doi: 10.1016/j.dib.2020.106281 (PMC7509182; doi:10.1016/j.dib.2020.106281)
Supplement: Supplementary file 1 [file mmc1.zip › cas-dc-template.tex]

%% 
%% Copyright 2019-2020 Elsevier Ltd
%% 
%% This file is part of the 'CAS Bundle'.
%% --------------------------------------
%% 
%% It may be distributed under the conditions of the LaTeX Project Public
%% License, either version 1.2 of this license or (at your option) any
%% later version.  The latest version of this license is in
%%    http://www.latex-project.org/lppl.txt
%% and version 1.2 or later is part of all distributions of LaTeX
%% version 1999/12/01 or later.
%% 
%% The list of all files belonging to the 'CAS Bundle' is
%% given in the file `manifest.txt'.
%% 
%% Template article for cas-dc documentclass for 
%% double column output.

%\documentclass[a4paper,fleqn,longmktitle]{cas-dc}
\documentclass[a4paper,fleqn]{cas-sc}

%\usepackage[authoryear,longnamesfirst]{natbib}
%\usepackage[authoryear]{natbib}
\usepackage[numbers]{natbib}

%%%Author definitions
\def\tsc#1{\csdef{#1}{\textsc{\lowercase{#1}}\xspace}}
\tsc{WGM}
\tsc{QE}
\tsc{EP}
\tsc{PMS}
\tsc{BEC}
\tsc{DE}
%%%

\begin{document}
\let\WriteBookmarks\relax
\def\floatpagepagefraction{1}
\def\textpagefraction{.001}
\shorttitle{RAP3DF}
\shortauthors{Piemontez R.A; Comunello E.}

\title [mode = title]{RAP3DF - One shoot 3D face dataset}
\tnotemark[1,2]

\author[1,3]{Rafael Alexandre Piemontez}[type=editor,
                        %prefix=Master
                        ]
\ead{piemontez@live.com}


\author[2,3]{Eros Comunello}[
   %prefix=Prof. Dr.,
   ]

\ead{eros.com@univali.br}

\address[3]{University of Itajaí Valley -- UNIVALI. Santa Catariana - Brazil}

\nonumnote{The use of this dataset for military purposes is prohibited.}
%\nonumnote{É vedado o uso desta base de dados para fins bélicos.}

\begin{abstract}
Develop researches in the 3D biometrics field requires a large set of images, whether for training the algorithms or during the recognition test. Several datasets can be found in the literature. In an analysis of these datasets it was observed that a single dataset does not have the types of infrared images, visible and three-dimensional light, for the same sample. Given this context, the present work conceived this 3D facial dataset, with its respective visible light image and infrared spectrum, providing the entire image acquisition process from the Kinect One device. The work consists of 267 samples from 64 volunteers, where each volunteer has a frontal facial image and 3 images in arbitrary positions.
%Desenvolver pesquisas na área de biometria 3D, demanda um grande conjunto de imagens, sendo elas para o treinamento dos algoritmos ou durante o teste de reconhecimento. Diversas bases de dados podem ser encontradas na literatura, em uma analises destas bases observou-se que, uma mesma base de dados não possui os tipos de imagens infravermelha, luz visível  e tridimensional, para uma mesma amostra. Diante destas contexto, o presente trabalho criou esta base de dados facial 3D, com sua respectiva imagem de luz visível e espectro de infravermelho, disponibilizando todo o processo de aquisição da imagem a partir do dispositivo Kinect One. O Trabalho consta com 267 amostras de 64 voluntários, onde, cada voluntário possui uma imagem facial frontal e 3 imagens em posições aleatórias.
\end{abstract}

% \begin{graphicalabstract}
% \includegraphics{figs/grabs.pdf}
% \end{graphicalabstract}

% \begin{highlights}
% \item Research highlights item 1
% \item Research highlights item 2
% \item Research highlights item 3
% \end{highlights}

\begin{keywords}
3D Biometrics \sep
3D faces \sep
Image dataset \sep
Kinect One \sep
RGB \sep
IR \sep
Depth Image\sep
\end{keywords}

\maketitle

\begin{figure}
    \centering
    \includegraphics{figs/grabs.pdf}
\end{figure}
\begin{figure}
    \centering
    \includegraphics{figs/grabs.pdf}
\end{figure}


\newpage
\newpage
\newpage

\noindent \textbf{RAP3DF - One shoot 3D face dataset} \\

\noindent \textbf{Authors}

\noindent Rafael Alexandre Piemontez 1 \\
Eros Comunello 1 \\

\noindent \textbf{Affiliations}

\noindent 1. University of Itajaí Valley -- UNIVALI. Santa Catarina - Brazil \\


\noindent \textbf{Corresponding author(s)}

\noindent Rafael Piemontez (piemontez@live.com) \\
Eros Comunello (eros.com@univali.br) \\


\noindent \textbf{Abstract}

\noindent Develop researches in the field of 3D biometrics requires a large set of images, whether for training the algorithms or during the recognition test. Several datasets can be found in the literature, in an analysis of these datasets it was observed that a single dataset does not have the types of infrared images, visible and three-dimensional light, for the same sample. Given this context, the present work created this 3D facial dataset, with its respective image of visible light and infrared spectrum, providing the entire image acquisition process from the Kinect One device. The work consists of 267 samples from 64 volunteers, where each volunteer has a frontal facial image and 3 images in random positions. \\

\noindent \textbf{Keywords}

\noindent 3D Biometrics \\
3D faces \\
Image dataset \\
Kinect One \\
RGB \\
IR \\
Depth Image \\

\newpage
\section{Value of the Data.}

\begin{itemize}

    \item The dataset has infrared facial images, 3D depth images, and images of the visible light spectrum for each sample.

    \item The data can be used to train classifiers or artificial neural networks to identify a face, age or gender. Different classifiers can be trained to identify the best type of image for a given issue, such as facial recognition.
    
    \item Samples from volunteers in random positions and in frontal positions can be used to check whether a facial recognition system can identify faces in different perspectives.

    \item The dataset can be used to identify the direction of a face from 2d and 3d models / images and also to analyse which one best accurates.

\end{itemize}

\begin{table}
    \footnotesize
	\caption{Specifications Table}
	\begin{tabular*}{\tblwidth}{p{5cm}p{10.5cm}}
		\toprule
         Subject & Computer Science (General)
         \\
         
         Specific subject area & 
         Facial biometrics
         \\
         
         Type of data & 
         Table, Figure and Files
         \\
         
         How data were acquired &
         Kinect One
        \\
         
         Data format &
         BMP or Kinect Raw
         \\
         
         Parameters for data collection &
         Data Collection:
         \begin{itemize}
             \item 64 volunteers
             \item 267 facial images samples
             \item 267 facial images of the visible light spectrum
             \item 267 facial images of the infrared spectrum
             \item 267 depth images (3D)
         \end{itemize}
         Demographic Information:
         \begin{itemize}
             \item Age
             \item Gender
             \item Colour
             \item Weight
             \item Height
         \end{itemize}
         \\
         
         Description of data collection &
         This dataset contains facial images of volunteers in frontal and arbitrary poses. Each facial image collection has a visible light image, an infrared image and a depth image.
         %Esta base de dados contém imagens faciais de voluntários em poses frontais e aleatório. cada coleta de imagem facial possui uma imagem de luz visível, uma imagem infravermelha e uma imagem de profundidade.
         \\
         
         Data source location &
         The data were collected at different locations in the University of Itajaí Valley -- UNIVALI. Santa Catarina - Brazil
         \\
         
         Data accessibility &
         Direct URL to data: \href{http://dx.doi.org/10.17632/kpdkpcs8zb.3}{http://dx.doi.org/10.17632/kpdkpcs8zb.3}
         \\
         
        \bottomrule
	\end{tabular*}
\end{table}

\section{Data Description}
The images in this dataset were collected by a single person during the period of October 10th to 27th of the year 2017. Eight classes from the computer science course at UNIVALI University were invited to participate in this paper, where 64 accepted the invitation.
%As imagens desta base de dados foram coletados por uma única pessoa durante o período de 10 a 27 de outubro do ano de 2017. 8 turmas do curso de ciências da computação da Universidade UNIVALI foram convidados a participar deste artigo, onde 64 aceitaram participar deste trabalho.

Two groups of images were extracted for each participating volunteer: in the first group the volunteers established themselves with their faces in the frontal position without performing facial expressions, looking straight at the camera and in the second group of images the volunteers, freely, could look in any direction and perform any facial expression. 
%Para cada voluntário participante foram extraídos dois grupos de imagens, no primeiro grupo, os voluntários posicionados com o rosto na posição frontal e sem realizar expressões faciais, olham em direção reta para a câmera, no segundo grupo de imagens, os voluntários, de forma livre, podiam olhar para qualquer direção e realizar qualquer expressão facial. 
These facial expressions were classified into 6 different groups: happiness, surprise, fear, sadness, anger and disgust. The nomenclatures of the expression groups are the same groups used in the Bosphorus database \cite{bosphorus_article}.
%Estas expressões faciais foram classificadas em 6 grupos diferentes: happiness, surprise, fear, sadness, anger e disgust. As nomenclaturas dos grupos de expressões são os mesmo grupos utilizados na base de dados de Bosphorus \cite{bosphorus_article}.

Each sample collected has 3 types of images, a visible light image, an infrared image and a depth image with the 3D representation extracted from Kinect One. All 3 images were collected at the same time. The depth image was created by calculating the distance from each point of the three-dimensional face to a virtually created surface, located in the same three-dimensional position as the Kinect One camera.
%Cada amostra coletada, possui 3 tipos de imagens, uma imagem de luz visível, uma imagem infravermelha e uma imagem de profundidade com a representação 3D extraída do Kinect One. Todas as 3 imagens foram coletadas no mesmo momento. A imagem de profundidade foi criada calculando a distância de cada ponto do rosto tridimensional até uma superfície criada virtualmente, localizada na mesma posição tridimensional da câmera Kinect One.

BMP-type images were generated for all types of the collected images, allowing interested parties to quickly see the dataset. "Data" extension files were also saved with the information provided by Kinect One, without manipulation. The "data" extension files of the depth images have in their content a list of floating points of 8 bytes. All of the images are 119 pixels wide and 149 pixels high. Table \ref{tab:tab_est_arq} presents the image type for each file type; the file types are differentiated by the suffix of their names.

%Foram geradas imagens do tipo BMP para todos os tipos de imagens coletadas, allowing interested parties to view this dataset. Também foram salvos arquivos de extensão "data" com as informações disponibilizadas pelo Kinect One, sem manipulação. Os arquivos de extensão "data" das imagens de profundidade, possuem em seu conteúdo, uma lista de pontos flutuantes de 8 bites. Todas as imagens possuem o tamanho de 119 \textit{pixels} de largura e 149 \textit{pixels} de altura. A tabela \ref{tab:tab_est_arq} apresenta o tipo de imagem para cada tipo de arquivo, os tipos de arquivo são diferenciados pelo sufixo dos nomes.

\begin{table}[width=.9\linewidth,cols=4,pos=h]
	\caption{File structure}
	\begin{tabular*}{\tblwidth}{@{} LLL@{} }
		\toprule
		File name suffix & Extension files & Files image type \\
		\midrule
        k1\_box\_xy & bmp & Visible light \\
        k1\_box\_xy\_ir\_view & bmp & Infra-red \\
        k1\_box\_xyz\_depth\_view & bmp & Depth image \\
        k1\_box\_xyz\_ir & raw & Infra-red \\
        k1\_box\_xyz\_depth & raw &  Depth image \\
	\end{tabular*}
	\label{tab:tab_est_arq}
\end{table}

Each participating volunteer received a unique identifier, which became a folder of the same name, grouping the images of that individual. All images collected and stored in their folders were made available at the link \href{http://dx.doi.org/10.17632/kpdkpcs8zb.3}{http://dx.doi.org/10.17632/kpdkpcs8zb.3}. With the files downloaded on your machine: open the folder and file k1\_box\_xy.bmp to see the visible light image or open the k1\_box\_xy\_ir\_view.bmp file to see the picture with the infrared image or open the k1\_box\_xyz\_depth\_view.bmp file to view the depth image. These 3 images represent the frontal portrait of the volunteer. 
%Cada voluntário participante recebeu um identificador único, que se tornou uma pasta de mesmo nome, agrupando as imagens do mesmo indivíduo. Todas as imagens coletadas e armazenadas em suas pastas foram disponibilizadas no link abaixo, juntamente com o sistema utilizado neste trabalho.
%http://dx.doi.org/10.17632/kpdkpcs8zb.3

After data collection 71 volunteers participated in this dataset where only 64 volunteers agreed to make their images available, counting 267 samples of frontal facial and random positions images. Seven volunteers, during the acquisition, gave up participating the dataset.
%Após a realização da coleta dos dados, 71 voluntários participaram desta pesquisa onde apenas 64 voluntários aceitaram disponibilizar suas imagens. Contabilizando 267 amostras de imagens faciais frontais e em posições aleatórias. 7 voluntários, durante a aquisição, desistiram de participar da base de dados. 

Figure \ref{fig:imagens_faciais} shows the types of images collected with Kinect One and described below:
%Na Figura \ref{fig:imagens_faciais}, é demonstrado os tipos de imagens coletadas com o Kinect One e descritas a seguir:
\begin{itemize}
    \item Depth image, with three-dimensional information from the volunteer;
    \item Infrared image, with information from the infrared spectrum;
    \item Visible light image, with information on the visible light spectrum.
	%\item Imagem de profundidade, com informações tridimensionais do voluntário;
	%\item Imagem infravermelha, com informações do espectro infravermelho;
	%\item Imagem de luz visível, com informações do espectro de luz visível.
\end{itemize}

The red color intensity in the pixels of the depth images represents the distance from a certain point on the face in relation to the Kinect camera at the time of the collection. From this information it is possible to recreate the object three-dimensionally, as shown in Figure \ref{fig:imagens_pontos}.
%A intensidade da cor vermelha nos \textit{pixels} das imagens de profundidade representam a distância de determinado ponto do rosto, em relação a câmera do Kinect, no momento da coleta. A partir destas informações é possível recriar o objeto tridimensionalmente, conforme Figura \ref{fig:imagens_pontos}. 

\begin{figure}
	\centering 
	\includegraphics[width=0.80\linewidth]{figs/resultado_imagens_faciais.jpg}
	\caption{Depth, infrared and visible light images of the participants.}
	%\caption{Imagens de profundidade, infravermelho e luz visível do participantes}
	\label{fig:imagens_faciais}
\end{figure}


\begin{figure}
	\centering 
	\includegraphics[width=0.65\linewidth]{figs/resultado_imagens_pontos.jpg}
	\caption{Three-dimensional modelling of the captured faces.}
	%\caption{Modelagem tridimensional das faces capturados}
	\label{fig:imagens_pontos}
\end{figure}

To allow facial recognition tests to be performed images were also collected in arbitrary positions from the volunteers, who expressed themselves freely in front of the Kinect One camera. Figure \ref{fig:imagens_aleatorias} illustrates some collected images. The black background in the volunteers’ facial images occurs due to a configuration created to collect objects less than 2 meters away, and also because one of the collection sites did not have a wall behind the volunteers.
%Para permitir que testes de reconhecimento facial sejam realizados, também foram coletadas imagens em posições aleatórias dos voluntários, que se expressaram de forma livre diante da câmera Kinect One. A Figura \ref{fig:imagens_aleatorias} ilustra algumas imagens coletadas. O fundo preto nas imagens faciais dos voluntários ocorrem devido a uma configuração criada para coletar objetos há menos de 2 metros de distâncias, e também, porque um dos locais de coleta não possuí parede atrás dos voluntários.

\begin{figure}
	\centering 
	\includegraphics[width=0.70\linewidth]{figs/resultado_imagens_aleatorias.jpg}
	\caption{Images of visible light in random positions of the participants.}
	%\caption{Imagens de luz visível em posições aleatórias dos participantes}
	\label{fig:imagens_aleatorias}
\end{figure}

In Figure \ref{fig:triangulada}b, \ref{fig:triangulada}c and \ref{fig:triangulada}d we can see the 3D modeling resolution when the triangulation of the points is performed (Figure \ref{fig:triangulada}a). Adjacent pixels were used to triangulate the image.
%Na Figura \ref{fig:triangulada}b, \ref{fig:triangulada}c e \ref{fig:triangulada}d podemos observar a resolução da modelagem 3D, quando é realizado a triangulação dos pontos (Figura \ref{fig:triangulada}a). Foram utilizados os \textit{pixels} adjacentes para realizar a triangulação da imagem.

\begin{figure}
	\centering 
	\includegraphics[width=0.25\linewidth]{figs/pontos_f.png}
	\includegraphics[width=0.23\linewidth]{figs/triang_f.png}
	\includegraphics[width=0.23\linewidth]{figs/triang_lf.png}
	\includegraphics[width=0.16\linewidth]{figs/triang_ll.png}
	\caption{(a) Three-dimensional modeling of points, (b) Three-dimensional triangular modeling, (c) Triangular modeling slightly rotated to the left and (d) Triangular modeling fully rotated to the left.}
	%\caption{(a) Modelagem tridimensional dos pontos, (b) Modelagem tridimensional triangulada, (c) Modelagem triangulada levemente rotacionada a esquesda e (d) Modelagem triangulada totalmente rotacionada a esquerda}
	\label{fig:triangulada}
\end{figure}

\subsection{Demographic information}

For other studies to be developed, with this dataset, demographic information (age, sex, colour, weight and height) was also collected from the participants. This information allows us to perform studies other than facial recognition, such as age and sex detection based on image. Regarding skin colour, the volunteers were instructed to choose as described in \cite{article_Secretaria}.
%Para que outros estudos sejam realizados, com esta base de dados, também foram coletadas informações demográficas (idade, sexo, cor, peso, altura) dos participantes. Estas informações permitem realizar outros estudos, que não o de reconhecimento facial, como, detecção de idade e sexo a partir de uma imagem. Sobre a cor de pele, os voluntários, foram orientados a escolher conforme descrito em \cite{article_Secretaria}.

\subsection{Comparison between datasets.}

To assess the quality of this dataset a comparative analysis was carried out with other datasets. On Table \ref{tab:tab_ana_base} below this comparison is presented, where the first column exhibits the name of the dataset, the second column the population (number of individuals who participated the project), the third column the number of samples in the dataset and from the fourth to the seventh column it is informed with an “X” which type of mage the dataset has and the symbol “?” demonstrates the dataset information does not indicates what type of image the dataset has, however the illustrative images on its articles indicate it. Depth images were considered as 3D images.

We can see on Table \ref{tab:tab_ana_base}, that in none of the datasets we can find all types of images . However, if we consider that a grayscale image is a simplified representation or channel reduction of an RGB, IR or 3D image, the dataset on this article includes all types of images.


%Para avaliar a qualidade desta base de dados, foi realizado uma análise comparativa com outras bases de dados. No Tabela  \ref{tab:tab_ana_base} abaixo, é apresentado este comparativo, onde a primeira coluna é o nome da base de dados, na segunda à população (quantidade indivíduos que participaram deste trabalho), na terceira a quantidade de amostras na base de dados, da quarta à sétima coluna é informado com um “X” qual tipo de imagem a base de dados possui, e o simbolo “?” indica que o informativo da base de dados, não indica qual tipo de imagem a base de dados possuí, porém as imagens ilustrativas em seus artigos indicam para tal. Imagens de profundidade foram consideradas como imagem 3D.

%Podemos observar na Tabela \ref{tab:tab_ana_base}, que em nenhuma das base de dados, podemos encontrar todos os tipos de imagem \cite{article_Pedrini}\cite{article_Pedrini} \cite{article_moreno} \cite{article_yin} \cite{article_beijing} \cite{article_3dmad} \cite{article_youtube} \cite{article_indian} \cite{article_jaffe} \cite{article_morphable} \cite{artible_bu_3d} \cite{article_bu_4d} \cite{article_ldhf}. Mas se levarmos em consideração que uma imagem em tons de cinza é uma representação simplificado ou redução de canal de uma imagem RGB, IR ou 3D a base de dados deste artigo possui todos os tipos de imagens.


\section{Experimental Design, Materials and Methods}

To capture the 3D, infrared and visible light images a structure was established in different locations at UNIVALI - University of Itajaí Valley, so that the volunteers were properly positioned during the capture of the images. For the structure a chair and a tripod with Kinect One, a laptop and 2 monitors were placed, with one monitor for the volunteer to see the images and the second for the researcher to check and collect the images, as shown on Figure \ref{fig:estudio}a. With the structure assembled a software was used, developed for the purpose of this article, which collects the images from Kinect One to a region of 60 centimetres in front of the device, extracting all information in an area of 30 centimetres wide by 30 centimetres high and 60 centimetres deep, as shown on Figure \ref{fig:estudio}b.
%Para capturar as imagens 3D, infravermelha e de luz visível, foi criado uma estrutura em diferentes locais da UNIVALI - Universidade do Vale de Itajaí, para que os voluntários ficassem posicionados de forma adequada durante a captura das imagens. Nesta estrutura, foram colocadas, uma cadeira e um tripé com o Kinect One, um notebook e 2 monitores, sendo um monitor para o voluntário visualizar as imagens e o segunda para o pesquisador verificar e coletar as imagens, conforme demonstrada na Figura  \ref{fig:estudio} a. Com a estrutura montada, foi utilizado um software, criado para este artigo, que coleta as imagens do Kinect One, a uma região de 60 centímetros (cm) a frente do dispositivo, extraindo toda as informações em uma área de 30cm de largura por 30cm de altura e 60cm de profundidade, conforme Figura \ref{fig:estudio} b. 


\begin{figure}
	\centering 
	\includegraphics[width=0.277\linewidth]{figs/estudio_01.jpg}
	\includegraphics[width=0.70\linewidth]{figs/estudio_02.jpg}
	\caption{The Environment and the system for capturing images of the Kinect One}
	\label{fig:estudio}
\end{figure}

\section{Ethics Statement}

During the approach and data collection the volunteers were informed about the project, its risks and benefits, the collection procedure, the required participation time, the right to stop participating the dataset without penalties and also all doubts had been solved before data collection began. After clarifications the volunteers were asked if they would like to participate the project, if the response was affirmative they were asked to read and sign a consent form as well as an image use term. 

This dataset was created with the approval of CEP (Research Ethics Committee) from University of Itajaí Valley - Brazil with CAAE (Certificate of Presentation of Ethical Appreciation) number: 97615018.9.0000.012

%Durante a abordagem e coleta de dados os voluntários foram informados sobre o projeto, sobre seus riscos e benefícios, sobre o procedimento de coleta, o tempo de participação necessário, o direito de deixar de participar desta base de dados sem penalidades, e também foram retiradas todas as dúvidas questionadas antes de iniciar a coleta. Após os esclarecimentos, os voluntários foram questionados se desejam participar do projeto, se sim, foi solicitado a leitura e assinatura do um termo de consentimento e outro temo de direito de uso de imagem pelo pesquisador. Para não vincular os nomes dos voluntários ao estudo, o questionário com as informações demográficas não incluíram informações sobre a identidade do participante.


\begin{table}[b]
	\caption{Analysis of similar facial datasets}
	\centering
	\begin{tabular}{ccccccc}
		\toprule
		Data base & Population & Samples & Grey & RGB & IR & 3D \\
		\midrule
        \cite{article_3dmad} The 3D Mask Attack Database (3DMAD) & $17$ &  &  & X &  & X \\
        \cite{article_yin} Yale Face Database & $15$ & $165$ & X &  &  & \\
        \cite{article_youtube} YouTube Faces Database & $1595$ &  &  & X &  &  \\
        \cite{article_indian} Indian Movie Face database (IMFDB) & $100$ & $34512$ &  & X &  & \\
        \cite{article_jaffe} The Japanese Female Facial Expression (JAFFE) & $10$ & $213$ & ? & ? & &  \\
        3D RMA database & $120$ &  &  &  &  & X \\
        \cite{article_morphable} 3D Morphable Face Models & $200$ &  &  \cite{artible_bu_3d} & X & & X \\
        \cite{article_bu_4d} BU-3DFE (Binghamton University 3D Facial Expression) & $100$ & $2500$ & & X &  & X \\
        \cite{article_bu_4d} BU-4DFE (3D + time):  A 3D Dynamic Facial Expression & $101$ &  & & X &  & X \\
        \cite{article_ldhf} Long Distance Heterogeneous Face Database (LDHF-DB) & $100$ &  &  & X & X &  \\
        \cite{article_Pedrini} Natural Visible and Infrared Facial Expression (USTC-NVIE) & $100$ &  &  & X & X & \\
        \cite{article_beijing} BJUT-3D-R1 & $500$ &  &  & X &  & X \\
        \cite{article_moreno} GavabDB & $61$ & $427$ &  & X &  & X \\
        ND-2006 & $888$ & $13.450$ &  &  &  & X \\
		\bottomrule
        RAP3DF (this data base) & $64$ & $267$ &  & X & X & X \\
	\end{tabular}
	\label{tab:tab_ana_base}
\end{table}


% \section{Data}
% The Elsevier cas-dc class is based on the
% standard article class and supports almost all of the functionality of
% that class. In addition, it features commands and options to format the
% \begin{itemize} \item document style \item baselineskip \item front
% matter \item keywords and MSC codes \item theorems, definitions and
% proofs \item lables of enumerations \item citation style and labeling.
% \end{itemize}

% This class depends on the following packages
% for its proper functioning:

% \begin{enumerate}
% \itemsep=0pt
% \item {natbib.sty} for citation processing;
% \item {geometry.sty} for margin settings;
% \item {fleqn.clo} for left aligned equations;
% \item {graphicx.sty} for graphics inclusion;
% \item {hyperref.sty} optional packages if hyperlinking is
%   required in the document;
% \end{enumerate}  

% All the above packages are part of any
% standard \LaTeX{} installation.
% Therefore, the users need not be
% bothered about downloading any extra packages.

% \section{Installation}

% The package is available at author resources page at Elsevier
% (\url{http://www.elsevier.com/locate/latex}).
% The class may be moved or copied to a place, usually,\linebreak
% \verb+$TEXMF/tex/latex/elsevier/+, %$%%%%%%%%%%%%%%%%%%%%%%%%%%%%
% or a folder which will be read                   
% by \LaTeX{} during document compilation.  The \TeX{} file
% database needs updation after moving/copying class file.  Usually,
% we use commands like \verb+mktexlsr+ or \verb+texhash+ depending
% upon the distribution and operating system.

% \section{Front matter}

% The author names and affiliations could be formatted in two ways:
% \begin{enumerate}[(1)]
% \item Group the authors per affiliation.
% \item Use footnotes to indicate the affiliations.
% \end{enumerate}
% See the front matter of this document for examples. 
% You are recommended to conform your choice to the journal you 
% are submitting to.

% \section{Bibliography styles}

% There are various bibliography styles available. You can select the
% style of your choice in the preamble of this document. These styles are
% Elsevier styles based on standard styles like Harvard and Vancouver.
% Please use Bib\TeX\ to generate your bibliography and include DOIs
% whenever available.

% Here are two sample references: 
% \cite{Fortunato2010}
% \cite{Fortunato2010,NewmanGirvan2004}
% \cite{Fortunato2010,Vehlowetal2013}

% \section{Floats}
% {Figures} may be included using the command,\linebreak 
% \verb+\includegraphics+ in
% combination with or without its several options to further control
% graphic. \verb+\includegraphics+ is provided by {graphic[s,x].sty}
% which is part of any standard \LaTeX{} distribution.
% {graphicx.sty} is loaded by default. \LaTeX{} accepts figures in
% the postscript format while pdf\LaTeX{} accepts {*.pdf},
% {*.mps} (metapost), {*.jpg} and {*.png} formats. 
% pdf\LaTeX{} does not accept graphic files in the postscript format. 

% \begin{figure}
% 	\centering
% 		\includegraphics[scale=.75]{figs/Fig1.pdf}
% 	\caption{The evanescent light - $1S$ quadrupole coupling
% 	($g_{1,l}$) scaled to the bulk exciton-photon coupling
% 	($g_{1,2}$). The size parameter $kr_{0}$ is denoted as $x$ and
% 	the \PMS is placed directly on the cuprous oxide sample ($\delta
% 	r=0$, See also Table \protect\ref{tbl1}).}
% 	\label{FIG:1}
% \end{figure}


% The \verb+table+ environment is handy for marking up tabular
% material. If users want to use {multirow.sty},
% {array.sty}, etc., to fine control/enhance the tables, they
% are welcome to load any package of their choice and
% {cas-dc.cls} will work in combination with all loaded
% packages.

% \begin{table}[width=.9\linewidth,cols=4,pos=h]
% \caption{This is a test caption. This is a test caption. This is a test
% caption. This is a test caption.}\label{tbl1}
% \begin{tabular*}{\tblwidth}{@{} LLLL@{} }
% \toprule
% Col 1 & Col 2 & Col 3 & Col4\\
% \midrule
% 12345 & 12345 & 123 & 12345 \\
% 12345 & 12345 & 123 & 12345 \\
% 12345 & 12345 & 123 & 12345 \\
% 12345 & 12345 & 123 & 12345 \\
% 12345 & 12345 & 123 & 12345 \\
% \bottomrule
% \end{tabular*}
% \end{table}

% \section[Theorem and ...]{Theorem and theorem like environments}

% {cas-dc.cls} provides a few shortcuts to format theorems and
% theorem-like environments with ease. In all commands the options that
% are used with the \verb+\newtheorem+ command will work exactly in the same
% manner. {cas-dc.cls} provides three commands to format theorem or
% theorem-like environments: 

% \begin{verbatim}
%  \newtheorem{theorem}{Theorem}
%  \newtheorem{lemma}[theorem]{Lemma}
%  \newdefinition{rmk}{Remark}
%  \newproof{pf}{Proof}
%  \newproof{pot}{Proof of Theorem \ref{thm2}}
% \end{verbatim}


% The \verb+\newtheorem+ command formats a
% theorem in \LaTeX's default style with italicized font, bold font
% for theorem heading and theorem number at the right hand side of the
% theorem heading.  It also optionally accepts an argument which
% will be printed as an extra heading in parentheses. 

% \begin{verbatim}
%   \begin{theorem} 
%   For system (8), consensus can be achieved with 
%   $\|T_{\omega z}$ ...
%      \begin{eqnarray}\label{10}
%      ....
%      \end{eqnarray}
%   \end{theorem}
% \end{verbatim}  


% \newtheorem{theorem}{Theorem}

% \begin{theorem}
% For system (8), consensus can be achieved with 
% $\|T_{\omega z}$ ...
% \begin{eqnarray}\label{10}
% ....
% \end{eqnarray}
% \end{theorem}

% The \verb+\newdefinition+ command is the same in
% all respects as its \verb+\newtheorem+ counterpart except that
% the font shape is roman instead of italic.  Both
% \verb+\newdefinition+ and \verb+\newtheorem+ commands
% automatically define counters for the environments defined.

% The \verb+\newproof+ command defines proof environments with
% upright font shape.  No counters are defined. 


% \section[Enumerated ...]{Enumerated and Itemized Lists}
% {cas-dc.cls} provides an extended list processing macros
% which makes the usage a bit more user friendly than the default
% \LaTeX{} list macros.   With an optional argument to the
% \verb+\begin{enumerate}+ command, you can change the list counter
% type and its attributes.

% \begin{verbatim}
%  \begin{enumerate}[1.]
%  \item The enumerate environment starts with an optional
%   argument `1.', so that the item counter will be suffixed
%   by a period.
%  \item You can use `a)' for alphabetical counter and '(i)' 
%   for roman counter.
%   \begin{enumerate}[a)]
%     \item Another level of list with alphabetical counter.
%     \item One more item before we start another.
%     \item One more item before we start another.
%     \item One more item before we start another.
%     \item One more item before we start another.
% \end{verbatim}

% Further, the enhanced list environment allows one to prefix a
% string like `step' to all the item numbers.  

% \begin{verbatim}
%  \begin{enumerate}[Step 1.]
%   \item This is the first step of the example list.
%   \item Obviously this is the second step.
%   \item The final step to wind up this example.
%  \end{enumerate}
% \end{verbatim}

% \section{Cross-references}
% In electronic publications, articles may be internally
% hyperlinked. Hyperlinks are generated from proper
% cross-references in the article.  For example, the words
% \textcolor{black!80}{Fig.~1} will never be more than simple text,
% whereas the proper cross-reference \verb+\ref{tiger}+ may be
% turned into a hyperlink to the figure itself:
% \textcolor{blue}{Fig.~1}.  In the same way,
% the words \textcolor{blue}{Ref.~[1]} will fail to turn into a
% hyperlink; the proper cross-reference is \verb+\cite{Knuth96}+.
% Cross-referencing is possible in \LaTeX{} for sections,
% subsections, formulae, figures, tables, and literature
% references.

% \section{Bibliography}

% Two bibliographic style files (\verb+*.bst+) are provided ---
% {model1-num-names.bst} and {model2-names.bst} --- the first one can be
% used for the numbered scheme. This can also be used for the numbered
% with new options of {natbib.sty}. The second one is for the author year
% scheme. When  you use model2-names.bst, the citation commands will be
% like \verb+\citep+,  \verb+\citet+, \verb+\citealt+ etc. However when
% you use model1-num-names.bst, you may use only \verb+\cite+ command.

% \verb+thebibliography+ environment.  Each reference is a\linebreak
% \verb+\bibitem+ and each \verb+\bibitem+ is identified by a label,
% by which it can be cited in the text:

% \noindent In connection with cross-referencing and
% possible future hyperlinking it is not a good idea to collect
% more that one literature item in one \verb+\bibitem+.  The
% so-called Harvard or author-year style of referencing is enabled
% by the \LaTeX{} package {natbib}. With this package the
% literature can be cited as follows:

% \begin{enumerate}[\textbullet]
% \item Parenthetical: \verb+\citep{WB96}+ produces (Wettig \& Brown, 1996).
% \item Textual: \verb+\citet{ESG96}+ produces Elson et al. (1996).
% \item An affix and part of a reference:\break
% \verb+\citep[e.g.][Ch. 2]{Gea97}+ produces (e.g. Governato et
% al., 1997, Ch. 2).
% \end{enumerate}

% In the numbered scheme of citation, \verb+\cite{<label>}+ is used,
% since \verb+\citep+ or \verb+\citet+ has no relevance in the numbered
% scheme.  {natbib} package is loaded by {cas-dc} with
% \verb+numbers+ as default option.  You can change this to author-year
% or harvard scheme by adding option \verb+authoryear+ in the class
% loading command.  If you want to use more options of the {natbib}
% package, you can do so with the \verb+\biboptions+ command.  For
% details of various options of the {natbib} package, please take a
% look at the {natbib} documentation, which is part of any standard
% \LaTeX{} installation.

\printcredits

%% Loading bibliography style file
%\bibliographystyle{model1-num-names}
\bibliographystyle{cas-model2-names}

% Loading bibliography database
\bibliography{cas-refs}


%\vskip3pt

% \bio{}
% Author biography without author photo.
% Author biography. Author biography. Author biography.
% Author biography. Author biography. Author biography.
% Author biography. Author biography. Author biography.
% Author biography. Author biography. Author biography.
% Author biography. Author biography. Author biography.
% Author biography. Author biography. Author biography.
% Author biography. Author biography. Author biography.
% Author biography. Author biography. Author biography.
% Author biography. Author biography. Author biography.
% \endbio

% \bio{figs/pic1}
% Author biography with author photo.
% Author biography. Author biography. Author biography.
% Author biography. Author biography. Author biography.
% Author biography. Author biography. Author biography.
% Author biography. Author biography. Author biography.
% Author biography. Author biography. Author biography.
% Author biography. Author biography. Author biography.
% Author biography. Author biography. Author biography.
% Author biography. Author biography. Author biography.
% Author biography. Author biography. Author biography.
% \endbio

% \bio{figs/pic1}
% Author biography with author photo.
% Author biography. Author biography. Author biography.
% Author biography. Author biography. Author biography.
% Author biography. Author biography. Author biography.
% Author biography. Author biography. Author biography.
% \endbio

\end{document}
