# Supplementary material for: RAP3DF - One shoot 3D face dataset
Source: Data Brief. 2020 Sep 5;32:106281. doi: 10.1016/j.dib.2020.106281 (PMC7509182; doi:10.1016/j.dib.2020.106281)
Supplement: Supplementary file 1 [file mmc1.zip › cas-refs.bib]

@ARTICLE{Fortunato2010,
  author  = {Fortunato, S.},
  title   = {Community detection in graphs},
  journal = {Phys. Rep.-Rev. Sec. Phys. Lett.}, 
  volume  = {486},
  year    = {2010},
  pages   = {75-174}
}

@ARTICLE{NewmanGirvan2004,
  author  = {Newman, M. E. J. and Girvan, M.},
  title   = {Finding and evaluating community structure in networks},
  journal = {Phys. Rev. E.}, 
  volume  = {69},
  year    = {2004},
  pages   = {026113}
}

@ARTICLE{Vehlowetal2013,
  author  = {Vehlow, C. and Reinhardt, T. and Weiskopf, D.},
  title   = {Visualizing Fuzzy Overlapping Communities in Networks},
  journal = {IEEE Trans. Vis. Comput. Graph.}, 
  volume  = {19},
  year    = {2013},
  pages   = {2486-2495}
}

@ARTICLE{Raghavanetal2007,
  author  = {Raghavan, U. and Albert, R. and Kumara, S.},
  title   = {Near linear time algorithm to detect community structures in large-scale networks},
  journal = {Phys. Rev E.}, 
  volume  = {76},
  year    = {2007},
  pages   = {036106}
}

@ARTICLE{SubeljBajec2011a,
  author  = {\v{S}ubelj, L. and Bajec, M.},
  title   = {Robust network community detection using balanced propagation},
  journal = {Eur. Phys. J. B.}, 
  volume  = {81},
  year    = {2011},
  pages   = {353-362}
}

@ARTICLE{Louetal2013,
  author  = {Lou, H. and Li, S. and Zhao, Y.},
  title   = {Detecting community structure using label propagation with weighted coherent neighborhood propinquity},
  journal = {Physica A.}, 
  volume  = {392},
  year    = {2013},
  pages   = {3095-3105}
}

@ARTICLE{Clausetetal2004,
  author  = {Clauset, A. and Newman, M. E. J. and Moore, C.},
  title   = {Finding community structure in very large networks},
  journal = {Phys. Rev. E.}, 
  volume  = {70},
  year    = {2004},
  pages   = {066111}
}

@ARTICLE{Blondeletal2008,
  author  = {Blondel, V. D. and Guillaume, J. L. and Lambiotte, R. and Lefebvre, E.},
  title   = {Fast unfolding of communities in large networks},
  journal = {J. Stat. Mech.-Theory Exp.}, 
  volume  = {2008},
  year    = {2008},
  pages   = {P10008}
}

@ARTICLE{SobolevskyCampari2014,
  author  = {Sobolevsky, S. and Campari, R.},
  title   = {General optimization technique for high-quality community detection in complex networks},
  journal = {Phys. Rev. E.}, 
  volume  = {90},
  year    = {2014},
  pages   = {012811}
}

@ARTICLE{FortunatoBarthelemy2007,
  author  = {Fortunato, S. and Barthelemy, M.},
  title   = {Resolution limit in community detection},
  journal = {Proc. Natl. Acad. Sci. U. S. A.}, 
  volume  = {104},
  year    = {2007},
  pages   = {36-41}
}

@ARTICLE{SubeljBajec2011b,
  author  = {\v{S}ubelj, L. and Bajec, M.},
  title   = {Unfolding communities in large complex networks: Combining defensive and offensive label propagation for core extraction},
  journal = {Phys. Rev. E.}, 
  volume  = {83},
  year    = {2011},
  pages   = {036103}
}

@ARTICLE{WangLi2013,
  author  = {Wang, X. and Li, J.},
  title   = {Detecting communities by the core-vertex and intimate degree in complex networks},
  journal = {Physica A.}, 
  volume  = {392},
  year    = {2013},
  pages   = {2555-2563}
}

@ARTICLE{Lietal2013,
  author  = {Li, J. and Wang, X. and Eustace, J.},
  title   = {Detecting overlapping communities by seed community in weighted complex networks},
  journal = {Physica A.}, 
  volume  = {392},
  year    = {2013},
  pages   = {6125-6134}
}

@ARTICLE{Fabioetal2013,
  author  = {Fabio, D. R. and Fabio, D. and Carlo, P.},
  title   = {Profiling core-periphery network structure by random walkers},
  journal = {Sci. Rep.}, 
  volume  = {3},
  year    = {2013},
  pages   = {1467}
}

@ARTICLE{Chenetal2013,
  author  = {Chen, Q. and Wu, T. T. and Fang, M.},
  title   = {Detecting local community structure in complex networks based on local degree central nodes},
  journal = {Physica A.}, 
  volume  = {392},
  year    = {2013},
  pages   = {529-537}
}

@ARTICLE{Zhangetal2007,
  author  = {Zhang, S. and Wang, R. and Zhang, X.},
  title   = {Identification of overlapping community structure in complex networks using fuzzy c-means clustering},
  journal = {Physica A.}, 
  volume  = {374},
  year    = {2007},
  pages   = {483-490}
}

@ARTICLE{Nepuszetal2008,
  author  = {Nepusz, T. and Petr\'oczi, A. and N\'egyessy, L. and Bazs\'o, F.},
  title   = {Fuzzy communities and the concept of bridgeness in complex networks},
  journal = {Phys. Rev. E.}, 
  volume  = {77},
  year    = {2008},
  pages   = {016107}
}

@ARTICLE{FabricioLiang2013,
  author  = {Fabricio, B. and Liang, Z.},
  title   = {Fuzzy community structure detection by particle competition and cooperation},
  journal = {Soft Comput.}, 
  volume  = {17},
  year    = {2013},
  pages   = {659-673}
}

@ARTICLE{Sunetal2011,
  author  = {Sun, P. and Gao, L. and Han, S.},
  title   = {Identification of overlapping and non-overlapping community structure by fuzzy clustering in complex networks},
  journal = {Inf. Sci.}, 
  volume  = {181},
  year    = {2011},
  pages   = {1060-1071}
}

@ARTICLE{Wangetal2013,
  author  = {Wang, W. and Liu, D. and Liu, X. and Pan, L.},
  title   = {Fuzzy overlapping community detection based on local random walk and multidimensional scaling},
  journal = {Physica A.}, 
  volume  = {392},
  year    = {2013},
  pages   = {6578-6586}
}

@ARTICLE{Psorakisetal2011,
  author  = {Psorakis, I. and Roberts, S. and Ebden, M. and Sheldon, B.},
  title   = {Overlapping community detection using Bayesian non-negative matrix factorization},
  journal = {Phys. Rev. E.}, 
  volume  = {83},
  year    = {2011},
  pages   = {066114}
}

@CONFERENCE{ZhangYeung2012,
  author  = {Zhang, Y. and Yeung, D.},
  title   = {Overlapping Community Detection via Bounded Nonnegative Matrix Tri-Factorization},
  booktitle = {In Proc. ACM SIGKDD Conf.}, 
  year    = {2012},
  pages   = {606-614}
}

@ARTICLE{Liu2010,
  author  = {Liu, J.},
  title   = {Fuzzy modularity and fuzzy community structure in networks},
  journal = {Eur. Phys. J. B.}, 
  volume  = {77},
  year    = {2010},
  pages   = {547-557}
}

@ARTICLE{Havensetal2013,
  author  = {Havens, T. C. and Bezdek, J. C. and Leckie, C., Ramamohanarao, K. and Palaniswami, M.},
  title   = {A Soft Modularity Function For Detecting Fuzzy Communities in Social Networks},
  journal = {IEEE Trans. Fuzzy Syst.}, 
  volume  = {21},
  year    = {2013},
  pages   = {1170-1175}
}

@misc{Newman2013,
  author = {Newman, M. E. J.},
  title  = {Network data},
  howpublished = "\url{http://www-personal.umich.edu/~mejn/netdata/}",
  year = {2013}
}

@ARTICLE{SubeljBajec2012,
  author  = {\v{S}ubelj, L. and Bajec, M.},
  title   = {Ubiquitousness of link-density and link-pattern communities in real-world networks},
  journal = {Eur. Phys. J. B.}, 
  volume  = {85},
  year    = {2012},
  pages   = {1-11}
}

@ARTICLE{Lancichinettietal2008,
  author  = {Lancichinetti, A. and Fortunato, S. and Radicchi, F.},
  title   = {Benchmark graphs for testing community detection algorithms},
  journal = {Phys. Rev. E.}, 
  volume  = {78},
  year    = {2008},
  pages   = {046110}
}

@ARTICLE{Liuetal2014,
  author  = {Liu, W. and Pellegrini, M. and Wang, X.},
  title   = {Detecting Communities Based on Network Topology},
  journal = {Sci. Rep.}, 
  volume  = {4},
  year    = {2014},
  pages   = {5739}
}

@ARTICLE{Danonetal2005,
  author  = {Danon, L. and Diaz-Guilera, A. and Duch, J. and Arenas, A.},
  title   = {Comparing community structure identification},
  journal = {J. Stat. Mech.-Theory Exp.}, 
  volume  = {},
  year    = {2005},
  pages   = {P09008}
}

@ARTICLE{Gregory2011,
  author  = {Gregory, S.},
  title   = {Fuzzy overlapping communities in networks},
  journal = {J. Stat. Mech.-Theory Exp.}, 
  volume  = {},
  year    = {2011},
  pages   = {P02017}
}

@ARTICLE{LancichinettiFortunato2009,
  author  = {Lancichinetti, A. and Fortunato, S.},
  title   = {Benchmarks for testing community detection algorithms on directed and weighted graphs with overlapping communities},
  journal = {Phys. Rev. E.}, 
  volume  = {80},
  year    = {2009},
  pages   = {016118}
}

@CONFERENCE{HullermeierRifqi2009,
  author  = {Hullermeier, E. and Rifqi, M.},
  title   = {A Fuzzy Variant of the Rand Index for Comparing Clustering Structures},
  booktitle = {in Proc. IFSA/EUSFLAT Conf.}, 
  year    = {2009},
  pages   = {1294-1298}
}

@article{Sirovich_87,
author = {L. Sirovich and M. Kirby},
journal = {J. Opt. Soc. Am. A},
keywords = {Copper; Eyes; Face recognition; Fourier transforms; Illumination; Video},
number = {3},
pages = {519--524},
publisher = {OSA},
title = {Low-dimensional procedure for the characterization of human faces},
volume = {4},
month = {Mar},
year = {1987},
url = {http://josaa.osa.org/abstract.cfm?URI=josaa-4-3-519},
doi = {10.1364/JOSAA.4.000519},
abstract = {A method is presented for the representation of (pictures of) faces. Within a specified framework the representation is ideal. This results in the characterization of a face, to within an error bound, by a relatively low-dimensional vector. The method is illustrated in detail by the use of an ensemble of pictures taken for this purpose.},
}


@inproceedings{Farfade_2015,
 author = {Farfade, Sachin Sudhakar and Saberian, Mohammad J. and Li, Li-Jia},
 title = {Multi-view Face Detection Using Deep Convolutional Neural Networks},
 booktitle = {Proceedings of the 5th ACM on International Conference on Multimedia Retrieval},
 series = {ICMR '15},
 year = {2015},
 isbn = {978-1-4503-3274-3},
 location = {Shanghai, China},
 pages = {643--650},
 numpages = {8},
 url = {http://doi.acm.org/10.1145/2671188.2749408},
 doi = {10.1145/2671188.2749408},
 acmid = {2749408},
 publisher = {ACM},
 address = {New York, NY, USA},
 keywords = {convolutional neural network, deep learning, face detection},
} 

@INPROCEEDINGS{Viola01rapidobject,
    author = {Paul Viola and Michael Jones},
    title = {Rapid object detection using a boosted cascade of simple features},
    booktitle = {},
    year = {2001},
    pages = {511--518}
}

@article{article_ldhf,
title = "Nighttime face recognition at large standoff: Cross-distance and cross-spectral matching",
journal = "Pattern Recognition",
volume = "47",
number = "12",
pages = "3750 - 3766",
year = "2014",
issn = "0031-3203",
doi = "https://doi.org/10.1016/j.patcog.2014.06.004",
url = "http://www.sciencedirect.com/science/article/pii/S003132031400226X",
author = "Dongoh Kang and Hu Han and Anil K. Jain and Seong-Whan Lee",
}
@INPROCEEDINGS{article_bu_4d, 
author={L. Yin and X. Chen and Y. Sun and T. Worm and M. Reale}, 
booktitle={2008 8th IEEE International Conference on Automatic Face Gesture Recognition}, 
title={A high-resolution 3D dynamic facial expression database}, 
year={2008}, 
volume={}, 
number={}, 
pages={1-6}, 
doi={10.1109/AFGR.2008.4813324}, 
ISSN={}, 
month={Sept},}

@INPROCEEDINGS{artible_bu_3d, 
author={Lijun Yin and Xiaozhou Wei and Yi Sun and Jun Wang and M. J. Rosato}, 
booktitle={7th International Conference on Automatic Face and Gesture Recognition (FGR06)}, 
title={A 3D facial expression database for facial behavior research}, 
year={2006}, 
volume={}, 
number={}, 
pages={211-216}, 
doi={10.1109/FGR.2006.6}, 
ISSN={}, 
month={April},}

@article{article_morphable,
title = "Efficient 3D morphable face model fitting",
journal = "Pattern Recognition",
volume = "67",
pages = "366 - 379",
year = "2017",
issn = "0031-3203",
doi = "https://doi.org/10.1016/j.patcog.2017.02.007",
url = "http://www.sciencedirect.com/science/article/pii/S0031320317300481",
author = "Guosheng Hu and Fei Yan and Josef Kittler and William Christmas and Chi Ho Chan and Zhenhua Feng and Patrik Huber",
}

@article{article_jaffe,
author = {Kamachi, Miyuki and Lyons, Michael and Gyoba, Jiro},
year = {1997},
month = {01},
pages = {},
title = {The japanese female facial expression (jaffe) database},
journal = {Availble: http://www. kasrl. org/jaffe. html}
}

@INPROCEEDINGS{article_indian, 
author={S. Setty and M. Husain and P. Beham and J. Gudavalli and M. Kandasamy and R. Vaddi and V. Hemadri and J. C. Karure and R. Raju and B. Rajan and V. Kumar and C. V. Jawahar}, 
booktitle={2013 Fourth National Conference on Computer Vision, Pattern Recognition, Image Processing and Graphics (NCVPRIPG)}, 
title={Indian Movie Face Database: A benchmark for face recognition under wide variations}, 
year={2013}, 
volume={}, 
number={}, 
pages={1-5}, 
doi={10.1109/NCVPRIPG.2013.6776225}, 
ISSN={}, 
month={Dec},}

@INPROCEEDINGS{article_youtube, 
author={L. Wolf and T. Hassner and I. Maoz}, 
booktitle={CVPR 2011}, 
title={Face recognition in unconstrained videos with matched background similarity}, 
year={2011}, 
volume={}, 
number={}, 
pages={529-534}, 
doi={10.1109/CVPR.2011.5995566}, 
ISSN={1063-6919}, 
month={June},}

@ARTICLE{article_3dmad, 
author={N. Erdogmus and S. Marcel}, 
journal={IEEE Transactions on Information Forensics and Security}, 
title={Spoofing Face Recognition With 3D Masks}, 
year={2014}, 
volume={9}, 
number={7}, 
pages={1084-1097}, 
doi={10.1109/TIFS.2014.2322255}, 
ISSN={1556-6013}, 
month={July},}

@article{article_Khoshelham,
  author  = {K. Khoshelham}, 
  title   = {ACCURACY ANALYSIS OF KINECT DEPTH DATA},
  journal = {International Archives of the Photogrammetry},
  year	  = 2011
}

@article{article_beijing,
  author  = {Beijing University of Technology}, 
  title   = {The BJUT-3D large-scale chinese face database},
  journal = {Multimedia and Intelligent Software Technology Beijing Municipal Key Laboratory},
  year	  = 2005,
  pages   = {2-8}
}

@article{article_farfade,
  author  = {Farfade, S.S, Saberian, M.,  Li, L. }, 
  title   = {Multi-view Face Detection Using Deep ConvolutionalNeural Networks},
  journal = {ARXIV},
  year	  = 2015,
}

@article{article_mena,
  author  = {Mena-Chalco, J.P.}, 
  title   = {Reconstrução de faces 3D através de espaços de componentes principais},
  journal = {São Paulo; Instituto de Matemática e Estatística da Universidade de São Paulo},
  year	  = 2010,
  pages   = {12-17},
}

@article{article_moreno,
  author  = {Moreno, A.B. And Sánchez}, 
  title   = {GavabDB: a 3D face database},
  journal = {Workshop on Biometrics on the Internet},
  year	  = 2004,
  pages   = {77-85},
}

@article{article_Mudallal,
  author  = {Mudallal, R.H., Othman W.M. And Al Hassan N.F.}, 
  title   = {Nurses’ Burnout: The Influence of Leader Empowering Behaviors, Work Conditions, and Demographic Traits},
  year	  = 2017,
  pages   = {77-85},
}

@article{article_Pedrini,
  author  = {Pedrini, H. And Schwartz, W. R.}, 
  title   = {Análise de imagens digitais. Princípios, algoritmos e aplicações},
  journal = {Thomson},
  year	  = 2008,
  pages   = {387-389},
}
@book{Li:2011,
 author = {Li, Stan Z. and Jain, Anil K.},
 title = {Handbook of Face Recognition},
 year = {2011},
 isbn = {085729931X, 9780857299314},
 edition = {2nd},
 publisher = {Springer Publishing Company, Incorporated},
} 

@article{article_pinheiro,
  author  = {Pinheiro, H.M.}, 
  title   = {Biometria nos Sistemas Computacionais - Você é a Senha},
  journal = {Vol. 1, Rio de Janeiro: Editora Ciência Moderna Ltda.},
  year	  = 2008,
  pages   = {62-63},
}

@article{article_Secretaria,
  author  = {{Secretaria de Estado da Saúde Coordenadoria de Controle de Doenças Programa Estadual}, 
  title   = {Como e para que perguntar a cor ou raça/etnia no sistema único de saúde? - Manual},
  year	  = 2008,
  pages   = {11-12},
}

@article{article_turk,
  author  = {Turk, M., Pentland, A.}, 
  title   = {Eigenfaces For Recognition},
  journal = {Journal of cognitive neuroscience},
  year	  = 1991,
}

@article{article_yin,
  author  = {Yin, L.J., Wei X.Z., Sun Y. , Wang J. And Rosato M.J.}, 
  title   = {A 3D facial expression database for facial behavior research},
  journal = {7th International Conference on Automatic Face and Gesture Recognition (FGR06)},
  year	  = 2006,
  pages   = {211–216},
}

@article{article_Zhou,
  author  = {Zhou L., Xinyang D. And Yi W. }, 
  title   = {3D Surface Reconstruction Based on Kinect Sensor},
  journal = {International Journal of Computer Theory and Engineering},
  year	  = 2013,
  pages   = {1–2},
}

@article{bosphorus_article,
author="Savran, Arman
and Aly{\"u}z, Ne{\c{s}}e
and Dibeklio{\u{g}}lu, Hamdi
and {\c{C}}eliktutan, Oya
and G{\"o}kberk, Berk
and Sankur, B{\"u}lent
and Akarun, Lale",
editor="Schouten, Ben
and Juul, Niels Christian
and Drygajlo, Andrzej
and Tistarelli, Massimo",
title="Bosphorus Database for 3D Face Analysis",
booktitle="Biometrics and Identity Management",
year="2008",
publisher="Springer Berlin Heidelberg",
address="Berlin, Heidelberg",
pages="47--56",
}
