# Supplementary material for: RAP3DF - One shoot 3D face dataset
Source: Data Brief. 2020 Sep 5;32:106281. doi: 10.1016/j.dib.2020.106281 (PMC7509182; doi:10.1016/j.dib.2020.106281)
Supplement: Supplementary file 2 [file mmc2.xml]

<?xml version="1.0" encoding="utf-8" standalone="no"?>
<data>
  <datasets>
    <author>piemontez@live.com;rafaelpiemontez@gmail.com</author>
    <type>1</type>
    <dataset>
      <name>RAP3DF Database</name>
      <caption />
      <description>This is a public database, with 3D facial images, infrared and visible light spectrum.</description>
      <filetype>
        <name />
      </filetype>
      <filesize />
      <source>0</source>
      <sourcename>Original Data</sourcename>
      <access>
        <type>1</type>
        <name>Data available in data repository</name>
        <reponame>rap3df-database</reponame>
        <PersistentId />
        <deeplinkurl>http://dx.doi.org/10.17632/kpdkpcs8zb.3</deeplinkurl>
      </access>
    </dataset>
  </datasets>
</data>
